# Supplementary material for: Biallelic variants in OGDH encoding oxoglutarate dehydrogenase lead to a neurodevelopmental disorder characterized by global developmental delay, movement disorder, and metabolic abnormalities
Source: Genet Med. 2023 Feb;25(2):100332. doi: 10.1016/j.gim.2022.11.001 (PMC9905285; doi:10.1016/j.gim.2022.11.001)
Supplement: Supplemental Table [file mmc1.xlsx]

## Sheet: Supp_table_1
ID	Individual 1	Individual 2	Individual 3	Individual 4	Individual 5	Individual 6
					(Yap et al, 2020)	(Yap et al, 2020)
Variant	c.890C>A:p.Ser297Tyr	c.890C>A:p.Ser297Tyr	c.566C>T:p.Pro189Leu	c.935G>A:p.Arg312Lys/p.(Phe264_Arg312del)	c.959A>G:p.Asn320Ser	c.959A>G:p.Asn320Ser
Variant transcript	NM_002541	NM_002541	NM_002541	NM_002541	NM_002541	NM_002541
Sex	F	M	F	F	M	F
Age at presentation	4 months	9 months	6 weeks	2 months	3 years	8 months
Age of last evaluation	4 years	3 years 5 months	3 years 2 months	deceased at 12 months	6 years	17 years
Seizures	+	+	-	-	-	+
Onset of seizures	7 months	9 years 6 months	-	-	-	11 years
Seizure type	myoclonic seizures	tonic seizures and epileptic spasms	-	-	-	tonic-clonic
Hypotonia	+	+	+	+	+	+
Dystonia	+	+	+	-	+	+ (orofacial dystonia)
Global developmental delay	+	+	+	+	+	+
Motor development	sat independently 10 months, at age 4 sitting and crawling with the ability to walk 2-3 steps with help	sat independently 2 years, walked independently 2 years 6 months	at 18 months - functioning like a 6 month old, at 34 months old: sitting; commando crawling, immature pincer grasp. Following viral infection stopped sleeping, crying, lost other skills and got them back slowly -- could commando crawl and lost, but came back. Standing before and now can't stand with hands held	no head control at 12 months	delay in gross motor function and fine motor skills. walked independently: 2 years. at 6 years: cannot run and often falls	after injury at 8 months lost the ability to sit and crawl and became wheelchair bound
Ataxia	+	+	-	-	+	-
Co-ordination	poor	poor	no issues	poor	finger nose dysmetria	-
Dysmorphic features	-	full cheeks broad nasal bridge	minor dysmorphic features: bitemporal narrowing, mild depressed nasal bridge and apparent microcephaly	frontal bossing, depressed nasal bridge, micrognathia	-	-
Vision and hearing	normal	nystagmus, hearing normal	congenital nystagmus, poor eye fixation	congenital nystagmus, optic atrophy	-	-
Speech	delayed; at 4 years: babbling	delayed; at 3 years 6 months: babbling	delayed; at 34 mo -understands simple commands, no words, only syllables	delayed	delayed; did not speak before the age of 2.5 years; from 2.5 years: communication in short sentences	did not develop speech
MRI findings	1 year 4 months	2 years 6 months (approximately)	4 months	8 months	3 years	symmetric atrophy of the basal ganglia
	corpus callosum agenesis	brain atrophy: systematic atrophy of fronto – temporal lobes, perisylvian atrophy	corpus callosum agenesis with associated colpocephaly	bilateral symmetric hyperintense T2 lesions in the dentate nucleus nuclei symmetrically	mild ventriculomegaly	symmetric atrophy of fronto-temporal lobes
	mild brain atrophy	mild ventriculomegaly in favor of parenchymal atrophy	symmetrical expansion of temporal horns
	mild ventriculomegaly		the deep gray matter is well developed but shows abnormal increased T1 and decreased T2 signal (mostly seen in the dentate nuclei, globi pallidi as well as in the subthalamic nuclei) and the remainder of the gray matter, including the cortical ribbon, demonstrate a normal thickness and gyration
			severe hypoplasia of the pons that appears shortened in its AP and cranio caudad dimensions and, in addition, there is an abnormal deep groove at the dorsum of the mid pons
			White matter appears diffusely hypointense on T1 and hyperintense on T2-weighted sequences with no corresponding restricted diffusion or cystic changes
Weight (kg)	11 - 3.5 years (0.90 percentile)	13 - 3 years 5 months (10th percentile*)	9 - 34 months (<1 percentile; SD > -3)	7 - 12 months (-2.35 SD)	NA	NA
Height (cm)	85 - 3.5 years (<0.1 percentile*)	88 - 3 years 5 months (0.7 percentile *)	83.5 - 34 months (<1 percentile; SD -2.73)	69 - 12 months (-2.49 SD)	NA	NA
Head circumference (cm)	48 (12th percentile)	45 - 3 years 5 months (<0.1 percentile)	44.7 - 34 months (<1 percentile; SD > -2.58)	42 - 12 months (-2.9 SD)	NA	NA
Pregnancy weeks	38	39	42	38	NA	NA
Birth mesurement: weight (kg)	2.5 (9th percentile*)	2.8 (24th percentile*)	3 (10th percentile*)	3.2 (75th percentile*)	NA	NA
Birth mesurement: height (cm)	48 (11th percentile*)	48 (5th percentile*)	NA	NA	NA	NA
Birth mesurement: head circumference (cm)	34 (30th percentile*)	34 (12th percentile*)	35 (40th percentile)	NA	NA	NA
Blood hyperammonemia	+ (once during infection) 262μmol/dl (<60)	+ (occurred during infection) 113μmol/dl N<60	normal	+ (occurred during infection) 132 μmol/dl	normal	normal
Metabolic acidosis	+ (once during infection)	+ (occurred during infection)	+ (occurred during infection)	+	-	-
Blood lactate	elevated during infection 24.7mg/dl (<20)	elevated during infection 26mg/dl (<20)	elevated 5.8 mmol/L (0.6–2.4) at initial evaluation and during infection 9 mmol/L (<2.2)	elevated: baseline value 3.4 mmol/l and during infection increased to 4.5-6.2 mmol/l (2.2)	elevated: 2.9, 1.8 mmol/L (2.2)	elevated: 6.8, 7.2 mmol/L (2.2)
Urine organic acids	elevated lactic acid 322mmol/molcrt (<60), acetoacetic acid 259mmol/molcrt(<5), 2-hydroxybutyric acid 49.7mmol/molcrt (<2), 3-hydroxyisobutyric acid 22.3mmol/molcrt (<9), 3-hydroxybutyric acid 309mmol/molcrt (<5), 4-hydroxybutyricacid 69.02mmol/molcrt (<12), 2-hydroxyisovaleric acid 8.8mmol/molcrt (<2), 3-hydroxyisovaleric acid 47.0mmol/molcrt (<28), Pyroglutamic acid 75.4mmol/molcrt (<60), 4.5-d…	normal (alpha-ketoglutarate not measured)	first evaluation (5 months): mildly elevated alpha-ketoglutarate 257mmol/mol creat. (30-117 mmol/mol creat.), elevated citric acid 996 (677), mildly elevated malate 46 (16), fumarate 17 (<10), 2OH glutarate mildly elevated 68 (<27) | during infection (17 months): alpha-ketoglutaric 754 (<117), fumaric acid 25 (<10), malic acid 59 (<16), 2OH glutarate 175 (<27)	elevated alpha-ketoglutarate concentration in urine 446 -691 mmol/mol creat. (30-117)	normal	normal
Acyl-carnitines	normal	normal	NA	normal	normal	normal
Liver function tests	AST/SGOT 110 -719μ/l (0-40)	SGOT 27μ/l (0-40)	NA	normal	normal	normal
	ALT/SGPT 326μ/l (0-40)
Plasma amino acids	glutamine 1056μmol/L (370-770), methionine 90μmol/L (11-32)	NA	first evaluation (5 months): glutamine 1175μmol/L (474–737), alanine 447μmol/L (182–396), low citrulline 5μmol/L (14–32) - At 8 month regular visit: glutamine 768μmol/L (474–737), alanine 605μmol/L (182–396), citrulline 13μmol/L (14–32) | Viral illness evaluation (at 17 months): elevated glutamine 925μmol/L (474–737), low citrulline 13μmol/L (14–32) and arginine 10μmol/L (46–90) | At 2 year regul…	glutamine 356/ 352/ 1219μmol/L (<700), alanine 520/ 550/ 871μmol/L (< 400), glycine 271/299/ 432μmol/L (< 290), citrulline 11/19/21μmol/L (< 35), methionine 28/ 56/36μmol/L (<44)	NA	normal
Other clinical features	pallor of right optic disk mild exothyropia	autism spectrum disorder	acquired microcephaly			head injury at 8 months old. No bleeding on the brain. Symptoms described in patient occurred after event.
*https://www.omnicalculator.com/health/
For laboratory values normal ranges shown in brackets
